# Supplementary material for: Establishment and validation of a survival prediction model for stage IV non-small cell lung cancer: a real-world study
Source: Front Immunol. 2025 Mar 6;16:1508721. doi: 10.3389/fimmu.2025.1508721 (PMC11922824; doi:10.3389/fimmu.2025.1508721)
Supplement: Supplementary file 1 [file Table1.xlsx]

## Sheet: Sheet1
sex	age	weight	height	ecogps	smoke	drink	complication	history	pathology	Tstage	Nstage	chestradiation	liver	bone	brain	NEUT	PLT	LYMPH	MONO	FIB	LDH	Ddimer	CEA	NSE	SCC	CA105	CA199	Ki67	mutation	treatment	time	status
1	66	65	161	2	1	0	1	0	0	2	2	0	0	1	0	1	1	1	1	1	1	1	0	1	1	0	0	40	0	1	6	1
0	63	68	170	1	0	0	0	0	0	4	0	0	0	1	0	1	1	1	1	1	1	1	0	1	1	1	1	30	1	2	38	0
1	67	67	166	1	1	0	1	1	0	3	0	0	0	1	0	1	1	1	1	0	1	0	0	1	1	0	0	80	1	2	38	0
1	64	63	165	1	1	0	0	0	1	3	2	0	1	1	0	1	1	1	0	0	1	0	0	1	0	0	0	60	0	1	3	1
1	36	80	176	1	0	0	0	0	0	3	3	0	0	0	0	1	1	1	1	1	0	0	1	1	1	0	1	40	1	2	37	0
1	41	67	174	1	0	0	0	0	0	1	2	0	0	0	0	1	1	1	1	0	1	0	1	1	1	1	0	20	0	1	4	1
1	69	49	162	1	0	0	0	0	0	1	2	0	0	0	0	1	1	1	1	0	1	0	0	1	1	1	1	10	1	2	37	0
1	59	68	172	1	1	0	0	0	0	2	3	0	0	0	1	1	1	1	0	1	1	1	0	1	1	1	1	80	1	2	26	1
0	52	67	162	1	0	0	0	0	0	4	3	0	0	1	0	1	0	1	1	1	0	1	0	1	1	1	1	5	1	1	33	1
0	63	79	165	1	0	0	1	0	0	2	2	0	1	1	0	1	1	1	1	1	0	0	0	1	1	0	1	70	1	2	11	1
1	62	57.5	170	1	1	1	0	0	0	4	2	0	0	1	1	1	1	1	1	1	1	0	0	1	1	0	1	80	0	4	9	1
1	60	75	171	2	0	0	1	0	0	2	0	1	0	1	1	1	1	1	1	1	1	0	0	1	1	1	0	40	1	4	25	1
1	56	70	167	1	1	1	0	1	1	4	3	1	0	0	0	1	0	1	1	0	1	0	1	1	1	1	1	8	0	4	37	0
1	65	78	171	1	1	1	1	0	1	3	3	0	0	1	0	1	1	1	1	0	1	1	1	1	1	1	1	50	0	4	7	1
1	60	54	175	1	1	0	1	0	0	1	3	0	1	1	0	1	1	1	1	0	0	0	0	0	1	0	0	15	0	1	21	1
0	57	58	157	1	0	0	0	0	0	2	2	0	0	1	1	1	1	1	1	1	1	1	0	1	1	1	1	50	1	2	27	1
1	62	67	167	1	1	1	0	0	0	4	3	0	0	1	0	1	1	1	1	0	1	0	1	1	1	0	0	70	0	4	12	1
1	70	69	164	1	0	0	0	0	0	4	2	0	1	1	0	1	1	1	0	1	1	1	0	1	1	1	1	40	1	4	36	0
0	54	52	152	1	0	0	0	0	0	1	0	0	0	0	1	1	1	1	1	1	1	0	0	1	1	1	1	35	1	1	26	1
1	67	50	164	1	1	1	1	0	0	2	2	0	0	1	0	1	1	0	1	1	1	0	1	1	1	1	1	60	1	1	18	1
0	71	71	155	1	0	0	0	0	0	2	0	0	0	0	0	1	1	1	1	1	1	0	0	1	1	0	1	70	1	2	2	1
0	56	52	157	1	0	0	0	0	0	3	3	0	0	0	1	1	1	1	1	1	1	1	1	1	1	1	1	30	1	2	33	1
1	66	51	168	1	1	0	1	0	0	3	1	0	0	0	0	1	1	1	1	0	1	0	1	1	1	0	1	60	0	1	9	1
1	61	45	163	2	1	0	0	0	0	3	3	0	0	1	1	0	1	1	0	0	0	0	1	1	1	1	1	80	0	4	19	1
1	63	58	166	1	1	0	1	0	1	1	2	0	0	1	0	0	0	1	0	0	1	1	1	1	1	1	1	50	0	4	9	1
1	65	94	180	1	1	1	0	0	1	4	2	1	0	0	0	1	1	1	1	1	1	1	1	1	1	1	1	70	0	4	25	1
1	55	62	170	1	1	0	0	0	0	3	2	0	0	0	1	1	1	1	1	1	1	0	1	1	1	1	1	90	1	3	17	1
1	45	74	176	1	1	0	1	0	0	1	3	0	0	1	0	1	1	1	1	1	1	0	1	1	1	1	1	10	1	3	34	1
1	77	67	167	1	1	0	1	0	0	3	2	0	0	1	0	0	0	1	0	1	1	0	1	1	1	1	1	10	1	2	9	1
0	73	51	157	0	0	0	0	0	0	2	2	0	0	1	0	1	1	1	1	1	1	0	1	1	1	1	1	70	1	2	36	0
0	55	52	155	1	0	0	0	0	0	4	0	0	0	0	0	1	1	1	1	1	1	1	0	1	1	1	1	50	1	2	36	0
0	59	61	161	1	0	0	0	0	0	4	2	0	0	0	0	1	1	1	1	1	1	0	1	1	1	1	1	10	1	2	36	0
0	74	65	163	1	0	0	1	0	0	4	3	0	0	0	0	1	1	1	1	1	1	0	0	1	1	1	1	70	1	2	13	1
1	62	78	165	1	1	1	0	0	0	1	2	0	0	0	1	0	1	1	0	0	1	0	1	1	1	1	1	70	0	1	3	1
1	73	66	175	1	1	1	0	0	0	4	3	0	0	0	0	0	1	0	1	0	1	0	1	1	1	0	1	70	0	1	5	1
1	51	74	179	1	1	0	1	0	0	2	3	0	0	1	1	1	1	1	1	0	1	0	0	1	1	0	1	30	1	4	19	1
0	47	59	153	1	0	0	0	0	0	2	2	1	0	0	0	1	1	1	1	1	1	1	0	1	1	0	0	70	1	1	16	1
0	56	63	165	1	0	0	0	0	0	1	3	0	0	1	0	1	1	1	1	0	1	1	0	1	1	0	1	50	1	2	35	0
0	55	64	158	1	0	0	0	0	0	4	0	0	0	0	0	1	1	1	1	0	1	1	1	1	1	1	1	50	1	1	35	0
0	66	68	162	1	0	0	0	0	0	4	3	0	0	0	0	1	0	1	1	0	1	0	1	1	1	1	1	40	1	1	4	1
1	61	68	165	1	1	1	0	0	0	4	3	0	0	0	1	1	1	1	1	1	1	1	0	1	1	0	1	20	1	4	25	1
1	64	76	165	1	1	1	0	0	1	2	3	0	0	0	1	0	1	1	0	1	1	0	1	1	1	1	1	70	1	4	35	0
1	70	64	178	1	0	0	1	0	0	4	1	0	0	0	0	1	1	1	1	1	1	1	0	1	1	0	1	3	0	4	11	1
1	68	72	169	1	1	1	1	0	0	4	2	0	0	0	0	0	1	1	1	1	1	1	0	1	1	1	1	10	0	1	35	0
1	47	54	148	2	0	0	1	0	0	3	3	0	0	1	0	1	0	1	0	0	0	0	0	1	1	0	0	80	1	2	35	0
1	56	47	157	1	1	1	1	0	0	3	2	0	0	0	1	1	1	1	1	1	1	0	0	1	1	1	1	70	0	4	21	1
1	47	62	172	1	1	0	1	0	0	3	2	1	0	1	1	1	0	1	1	1	1	1	0	1	0	0	1	70	0	4	23	1
1	51	64	170	1	1	0	0	0	1	3	0	0	0	1	0	0	0	1	1	0	1	1	1	1	1	1	1	50	0	1	35	0
0	55	63	158	1	0	0	0	0	0	4	2	0	0	0	1	1	0	1	1	0	1	1	0	1	1	0	0	5	1	2	36	0
0	67	58	159	1	0	0	0	0	0	4	3	1	0	0	0	1	1	1	1	1	1	1	0	1	1	1	0	40	1	2	36	0
1	63	63	167	1	1	0	1	0	0	4	0	0	0	1	0	1	1	1	1	1	1	1	0	1	1	1	1	30	0	4	32	1
1	65	68	170	1	1	1	1	0	0	3	3	0	0	1	1	1	1	1	0	1	0	0	0	1	1	0	0	5	1	2	36	0
1	69	70	175	1	1	0	1	0	1	3	2	0	0	1	0	0	0	0	0	0	0	0	1	1	1	1	0	50	1	4	14	1
1	71	64	167	1	1	0	0	0	1	4	0	0	0	0	0	0	0	1	0	0	1	0	1	1	1	1	1	80	0	1	21	1
0	72	54	162	2	0	0	1	0	0	3	1	0	1	0	0	0	1	1	0	0	0	0	0	1	1	0	1	40	1	2	36	0
1	64	66	167	1	1	0	0	0	0	1	2	0	1	1	1	1	1	1	0	1	1	1	0	1	1	0	1	30	0	4	36	0
1	57	76	174	1	1	1	1	0	0	4	2	0	0	1	0	0	1	1	0	1	1	1	0	1	1	0	1	50	1	3	16	1
0	46	62	167	1	0	0	0	0	0	2	0	1	0	1	0	1	1	1	1	1	1	1	0	1	1	1	0	40	1	3	36	0
0	63	65	166	1	0	0	0	0	0	3	3	0	0	1	0	1	1	1	1	1	0	0	0	1	1	0	0	5	0	1	15	1
1	71	44	158	1	1	0	1	0	0	4	0	0	0	1	0	0	1	1	1	0	0	0	0	1	1	0	1	70	0	4	37	0
1	56	79	173	1	1	1	1	0	0	4	3	0	0	0	0	1	1	1	1	0	1	1	1	1	1	1	1	50	1	2	23	1
1	64	56	169	1	1	0	0	0	0	3	3	0	0	1	0	1	0	1	1	0	0	0	1	1	1	0	1	80	0	4	24	1
1	58	64	165	1	1	1	1	0	0	2	3	0	0	0	0	1	1	0	1	1	0	1	0	1	0	0	1	60	1	4	37	0
0	66	64	157	1	1	0	0	0	0	3	2	0	0	0	0	1	1	1	1	1	1	1	1	1	1	1	0	5	0	1	37	0
1	56	89	181	1	1	0	1	0	0	2	2	0	0	1	0	1	0	1	0	1	1	0	0	1	1	0	0	10	1	4	28	1
1	59	50	160	2	1	1	1	0	0	2	2	0	0	1	1	0	1	1	0	0	0	1	1	1	1	0	1	80	1	4	35	0
1	62	52	165	1	1	1	0	0	0	4	3	0	0	0	0	0	1	1	0	0	1	0	1	1	1	0	1	40	0	4	28	1
0	68	47	149	1	0	0	1	0	0	2	3	0	0	0	0	0	1	1	0	0	0	0	0	1	1	1	1	50	1	2	6	1
1	64	67	169	1	0	0	1	0	0	1	2	0	0	1	0	1	0	1	0	0	1	0	0	1	1	0	0	60	0	4	25	1
1	63	64	171	1	1	0	0	0	0	4	0	1	0	1	1	1	1	1	1	1	0	0	0	1	1	0	1	80	1	2	18	1
1	66	73	162	1	0	1	1	0	0	4	2	0	0	0	0	1	1	1	1	1	1	0	1	1	1	0	1	60	1	3	37	0
1	62	63	172	1	1	1	0	1	0	4	3	0	0	0	0	1	1	1	1	1	1	1	0	1	1	0	1	40	1	3	37	0
1	53	60	176	1	1	0	0	0	0	4	2	0	0	1	0	1	1	1	0	1	1	1	0	1	1	1	1	10	1	2	37	0
0	47	61	159	1	0	0	0	0	0	3	2	0	0	0	0	1	1	1	1	1	1	1	1	1	1	0	1	50	0	1	15	1
1	69	59	159	1	1	1	1	0	1	4	2	1	0	1	1	0	1	0	1	0	1	1	0	1	0	1	1	70	0	4	18	1
0	51	61	153	1	0	0	1	0	0	4	3	0	0	1	1	1	1	1	1	1	0	0	0	0	1	0	1	60	1	3	20	1
0	69	38	137	1	0	0	0	0	0	4	3	0	1	0	0	1	1	1	0	1	0	0	0	1	1	0	1	30	1	1	5	1
1	51	68	174	1	1	1	1	0	0	4	2	0	0	1	1	0	0	1	0	0	1	1	0	1	1	0	1	90	1	4	10	1
1	57	78	178	1	1	0	0	0	0	1	2	1	0	0	0	1	1	1	1	1	1	1	1	1	1	1	1	8	1	2	37	0
1	63	60	159	1	1	1	1	1	0	1	3	0	0	0	0	1	1	1	1	1	0	0	0	1	1	0	0	50	0	1	27	1
0	53	57	162	1	0	0	1	0	0	4	3	0	0	1	1	1	1	0	1	0	0	0	0	1	1	0	0	50	1	3	22	1
1	68	52	161	1	1	1	0	0	1	4	0	0	0	0	0	1	1	1	0	1	1	1	1	1	1	1	1	70	0	1	23	1
0	62	61	155	1	0	0	1	0	0	1	0	0	0	0	1	0	0	0	0	0	0	0	0	1	1	0	0	50	1	3	27	1
0	56	63	155	1	0	0	0	0	0	4	0	0	0	0	1	1	1	1	1	0	1	1	1	1	1	1	1	5	0	1	39	0
1	66	56	171	1	1	0	0	0	1	1	0	0	0	1	0	1	1	1	1	1	1	1	1	1	1	1	1	40	1	2	11	1
1	55	58	160	1	1	1	0	0	1	4	3	0	0	0	0	0	0	1	0	0	1	0	0	1	0	0	1	50	0	3	12	1
1	67	59	174	1	1	0	0	0	0	4	3	0	0	0	1	0	1	1	0	1	1	0	0	1	1	0	0	20	1	4	38	0
1	63	68	179	1	1	1	1	0	1	4	2	0	1	0	0	1	1	1	0	0	1	1	1	1	1	1	1	60	0	4	34	1
1	64	53	168	1	0	0	1	0	0	4	3	1	0	0	0	0	1	1	0	0	1	0	0	1	0	0	0	80	0	1	21	1
0	60	65	163	1	0	0	1	0	0	3	3	0	0	0	0	1	0	1	0	0	1	0	0	1	1	0	1	70	1	2	38	0
0	57	63	159	1	0	0	1	0	0	4	3	0	0	0	0	1	1	1	0	1	0	0	1	1	1	0	0	40	1	2	19	1
0	66	70	160	1	0	0	0	0	0	4	3	0	1	1	0	1	1	0	1	1	0	0	0	1	1	0	1	30	1	2	38	0
0	64	63	160	1	0	0	0	1	0	1	3	0	1	1	1	1	1	1	0	1	0	0	0	1	1	1	1	30	1	2	12	1
1	56	64	157	1	1	1	1	0	0	4	0	0	0	1	0	1	1	1	1	1	1	1	0	1	1	1	1	40	0	4	23	1
0	70	53	149	1	0	0	0	0	0	2	0	0	0	1	0	0	0	1	0	0	0	0	1	1	1	1	0	5	0	1	16	1
1	67	52	162	1	0	0	0	0	0	4	2	0	0	1	0	1	0	1	0	0	1	0	1	1	1	1	1	60	1	3	38	0
1	66	74	172	1	1	1	0	0	0	1	0	0	0	1	0	1	1	1	1	1	1	1	0	1	1	0	1	5	1	2	38	0
1	69	64	176	1	0	0	0	0	0	1	2	0	0	1	1	1	1	1	1	1	1	1	0	1	1	1	0	10	1	2	37	0
1	49	68	174	1	1	0	0	0	1	2	3	0	0	1	0	1	0	1	1	0	1	1	1	1	0	1	1	80	0	4	22	1
0	58	61	158	1	0	0	0	0	0	1	3	0	0	1	0	1	1	1	1	1	1	0	0	1	1	0	0	30	1	2	39	0
0	44	59	160	1	0	0	0	0	0	3	0	0	0	0	0	1	1	1	1	0	1	1	1	1	1	1	1	10	1	2	39	0
0	65	52	153	1	0	0	1	0	0	2	2	1	0	0	1	1	1	1	1	1	1	1	1	1	1	1	1	30	1	2	39	0
1	63	82	169	1	1	1	1	0	0	1	0	0	0	1	0	1	1	1	1	1	1	0	1	1	1	1	1	20	0	1	7	1
1	69	80	164	1	1	1	0	0	0	2	2	0	0	0	0	1	1	1	1	0	0	0	1	1	1	1	0	30	0	4	26	1
0	51	68	157	1	0	0	1	0	0	4	3	0	0	0	0	1	0	1	1	0	0	0	0	1	1	0	0	60	1	1	5	1
1	67	64	168	1	1	0	1	0	0	4	3	0	0	0	0	1	1	1	0	0	1	0	1	1	0	0	1	40	0	4	14	1
0	66	60	153	1	0	0	0	0	0	3	3	0	0	0	1	1	1	1	1	0	1	1	0	1	0	1	0	40	0	4	13	1
1	74	62	163	1	1	0	0	0	1	4	3	0	0	0	0	1	1	1	0	0	0	1	0	1	0	1	1	80	0	4	26	1
0	59	57	155	1	0	0	0	0	0	1	2	0	1	0	1	1	1	1	1	0	1	1	0	1	0	1	1	30	1	1	20	1
0	74	78	153	1	0	0	1	0	0	4	3	0	0	0	0	1	1	1	0	0	0	0	1	1	1	0	0	40	1	2	21	1
0	62	61	158	1	0	0	0	0	0	4	3	0	1	1	0	1	1	1	1	1	0	0	0	1	1	0	1	30	1	1	29	1
1	59	71	174	1	1	1	0	1	0	3	0	0	1	1	0	1	1	1	1	1	1	1	0	1	1	1	1	70	0	3	36	0
0	53	69	163	1	0	0	1	0	0	3	3	0	1	1	0	0	1	0	0	0	0	0	1	1	1	0	0	80	1	2	7	1
1	51	52	156	1	1	0	0	0	0	4	3	1	0	0	0	1	1	1	1	1	1	1	0	1	1	0	1	5	0	1	13	1
1	68	73	175	1	1	0	0	0	0	1	1	0	0	0	0	1	1	1	1	1	1	1	1	1	1	1	1	40	0	4	39	0
0	76	51	159	1	0	0	1	0	0	2	0	0	0	0	1	1	1	1	1	1	1	1	0	1	1	0	1	20	1	2	39	0
1	44	70	169	1	0	1	0	1	0	2	0	0	0	1	1	1	1	1	1	1	0	1	0	1	1	1	0	20	1	3	37	0
1	50	58	163	1	1	0	1	0	0	3	3	0	0	0	0	1	1	1	1	0	1	0	0	1	1	0	0	10	1	1	40	0
0	66	62	160	1	0	0	0	1	0	1	2	0	0	1	0	1	1	1	1	1	1	1	1	1	1	1	1	10	1	2	39	0
1	71	70	166	1	0	0	0	0	0	2	3	0	0	0	0	1	1	1	0	1	1	0	0	1	1	0	0	80	1	1	24	1
1	72	77	175	1	1	1	1	0	0	3	0	0	0	0	1	1	1	1	1	0	1	1	0	1	1	1	0	50	1	1	30	1
1	51	93	174	1	1	1	0	0	0	3	2	0	1	0	1	1	1	1	0	0	0	0	0	0	1	1	1	60	0	4	11	1
0	68	62	152	1	0	0	1	0	0	4	3	0	1	1	0	0	1	1	1	0	0	0	0	1	1	0	0	70	1	3	32	1
1	54	80	170	1	0	0	0	0	0	2	3	0	0	1	0	1	0	1	0	0	1	0	1	1	1	0	1	10	1	1	40	0
1	47	85	173	1	1	1	1	0	0	4	3	0	1	1	0	0	0	1	0	0	1	0	0	1	0	0	0	80	1	3	20	1
1	58	43	161	1	1	0	0	0	0	2	2	0	0	1	0	0	1	1	1	1	1	1	1	1	1	1	1	40	1	4	40	0
1	65	53	162	1	0	0	0	0	0	1	3	0	0	0	0	1	1	1	1	0	0	0	0	1	1	0	0	50	1	2	18	1
0	53	59	156	1	0	0	0	0	1	2	2	0	0	0	0	1	1	1	1	1	0	1	1	1	1	0	1	60	1	4	10	1
1	61	71	170	1	1	0	1	0	1	3	2	0	1	0	0	1	0	1	0	0	1	0	1	1	0	1	1	70	0	1	14	1
1	60	54	168	1	1	1	1	0	1	4	0	0	0	1	0	1	1	0	1	0	1	1	1	1	0	1	1	60	0	4	10	1
0	66	58	156	1	0	0	0	0	1	1	0	0	0	1	1	1	1	1	1	0	1	0	0	1	1	0	1	30	1	2	40	0
1	69	71	162	1	1	1	0	0	1	2	2	1	0	0	0	0	0	1	0	0	1	1	1	1	1	0	1	10	0	1	40	0
1	72	74	170	1	0	0	0	0	0	1	2	0	0	0	0	1	1	1	1	1	1	1	1	1	1	0	1	1	0	4	17	1
1	45	76	171	1	0	0	0	0	0	4	3	0	0	1	0	1	1	1	1	1	1	1	1	1	1	1	1	40	1	3	40	0
1	73	63	162	1	1	1	1	0	0	4	3	0	0	0	0	0	0	1	0	0	1	0	1	1	1	0	1	20	1	2	40	0
1	69	65	166	1	1	1	1	0	1	4	3	0	0	1	0	0	1	1	0	0	1	1	1	1	1	1	1	50	0	4	14	1
0	71	53	163	1	0	0	0	0	0	4	3	0	1	1	0	1	1	0	1	1	0	0	0	0	1	0	1	30	1	2	20	1
1	71	69	167	1	1	1	1	0	0	4	3	0	0	1	0	0	1	1	0	0	1	0	0	1	1	0	0	30	1	2	37	0
1	69	52	168	1	1	1	0	0	0	2	3	0	0	0	1	0	1	0	0	0	1	0	0	1	1	0	1	20	1	2	22	1
1	53	60	174	1	0	0	0	0	0	2	3	0	0	0	1	1	1	1	0	0	1	1	0	1	1	1	0	20	1	2	37	0
0	42	47	152	1	0	0	0	0	0	4	3	0	0	0	0	1	0	1	1	1	1	1	0	1	1	0	0	80	1	1	27	1
1	72	56	163	1	1	1	1	1	0	1	1	0	0	0	0	0	1	0	0	0	1	1	1	1	1	0	1	15	1	4	36	0
1	63	59	164	1	1	1	1	0	1	3	2	1	1	1	0	1	1	0	1	0	1	0	1	1	1	1	1	90	0	1	14	1
1	45	73	174	1	1	1	0	0	0	2	3	0	0	1	0	1	1	1	1	0	1	0	0	1	1	0	0	50	0	4	35	0
1	70	51	170	1	1	1	0	0	0	4	2	0	0	0	1	1	1	1	0	0	1	0	1	1	1	0	1	30	1	1	19	1
1	59	71	174	1	1	0	1	0	1	3	0	0	1	1	0	0	0	1	1	0	1	0	1	1	1	1	1	50	0	1	29	1
0	58	37	153	2	0	0	1	0	0	4	0	0	0	1	0	1	0	1	1	1	1	0	0	1	1	0	0	5	1	2	22	1
0	48	69	158	1	0	0	1	0	0	2	0	0	0	0	0	1	0	1	1	1	1	0	1	1	1	1	0	15	0	1	18	1
0	52	55	159	1	0	0	0	0	0	3	3	0	0	1	0	1	0	0	0	1	1	1	0	1	1	0	1	30	1	2	26	1
1	75	67	169	1	1	1	1	0	0	3	2	1	0	0	1	1	1	0	0	1	0	0	0	1	1	0	0	40	0	1	3	1
0	51	65	161	0	0	0	1	0	0	3	2	0	0	0	1	0	1	1	0	1	1	1	0	1	1	0	1	30	1	2	18	1
1	71	61	170	0	1	1	1	0	1	4	2	1	0	1	0	1	0	1	0	0	1	1	1	1	1	1	1	70	0	1	3	1
1	74	62	173	1	1	0	1	0	0	1	1	0	0	1	0	1	1	1	1	0	1	1	0	1	1	0	1	70	0	1	14	1
0	55	59	151	1	0	0	0	0	0	1	2	0	0	1	0	1	0	1	1	0	1	1	0	1	1	1	0	50	1	2	19	1
1	52	54	165	1	1	1	0	0	0	2	2	0	0	1	1	1	0	1	0	1	0	1	1	1	1	1	1	40	1	1	18	1
1	59	53	168	1	1	0	0	0	0	1	2	0	0	0	1	1	1	1	1	1	1	1	0	1	1	1	1	70	1	2	39	0
1	63	70	178	0	0	0	1	0	0	1	3	0	0	1	0	0	1	1	0	0	0	1	0	1	1	1	1	80	0	4	9	1
1	66	73	166	1	1	1	1	0	1	3	3	0	0	0	0	1	1	1	0	0	0	0	1	1	0	1	1	40	0	1	9	1
1	54	56	160	1	1	0	0	0	0	3	3	0	0	0	1	1	1	1	1	0	1	0	1	1	1	0	0	80	1	2	39	0
1	63	83	181	1	1	0	1	0	0	4	2	0	0	0	0	0	1	1	0	0	1	0	0	1	1	0	1	30	0	1	18	1
1	72	52	169	1	0	0	0	0	0	1	2	0	0	0	0	1	1	1	0	0	1	0	0	1	1	1	1	60	1	2	38	0
0	61	64	156	1	0	0	1	0	0	4	3	0	0	1	1	0	1	1	1	1	0	0	0	1	1	0	1	30	1	2	38	0
1	49	85	170	1	1	1	0	0	1	4	2	0	0	1	0	1	1	1	0	1	1	0	1	1	1	1	1	80	0	1	40	0
0	55	58	157	1	0	0	0	0	0	3	2	0	0	1	1	1	1	1	1	1	1	0	1	1	1	0	0	50	1	1	11	1
1	61	73	171	1	1	1	1	0	0	10	2	0	0	1	0	1	1	1	1	1	1	1	0	1	1	0	0	80	0	1	1	1
1	66	53	161	1	0	0	0	0	0	1	2	0	0	1	0	0	1	1	0	0	1	0	0	1	1	1	1	50	1	2	11	1
0	57	59	159	1	0	0	0	0	0	1	2	0	0	1	1	1	0	1	1	0	1	0	0	1	1	1	0	30	0	4	19	1
1	60	76	172	1	1	0	1	0	1	2	2	1	0	0	1	1	1	1	1	1	1	0	1	1	1	0	1	20	0	1	5	1
0	72	56	160	1	0	0	1	0	0	2	2	0	0	1	0	0	0	0	0	0	0	0	0	0	1	0	0	50	1	2	23	1
1	62	71	169	1	1	1	1	0	0	2	0	1	0	1	1	1	1	1	1	1	1	0	0	1	1	1	0	30	0	1	3	1
1	64	74	177	1	1	1	1	0	0	2	2	0	0	1	0	0	1	1	0	1	0	0	0	1	0	0	1	40	1	1	2	1
1	63	78	170	1	1	1	0	0	0	4	3	0	0	1	1	0	1	1	0	0	1	0	1	1	1	1	1	40	0	1	22	1
1	60	63	174	1	1	1	0	0	0	1	0	0	0	1	0	1	1	1	1	0	1	1	1	1	1	1	1	15	1	3	33	1
0	66	52	155	2	0	0	0	0	0	1	2	0	0	0	0	1	0	1	1	0	0	0	0	1	1	0	1	20	1	2	31	1
0	63	54	150	1	0	0	0	0	0	2	3	0	0	1	0	1	1	1	0	1	0	0	0	1	1	0	0	30	0	1	4	1
0	78	61	152	2	0	0	1	0	0	3	2	0	0	0	0	0	1	1	1	0	1	1	1	1	1	1	1	70	1	2	36	0
0	38	59	165	3	0	0	0	0	0	2	2	1	1	1	1	0	1	1	1	1	0	0	0	1	1	0	1	1	1	1	39	0
0	55	43	157	1	0	0	0	0	0	4	2	1	0	0	1	1	0	1	1	1	0	0	0	1	1	0	0	60	1	2	30	1
1	59	59	162	1	1	1	0	0	1	2	0	0	1	0	0	0	0	1	1	0	1	0	1	1	0	1	1	30	1	1	13	1
1	71	68	169	1	1	1	1	0	0	4	0	0	0	0	0	1	1	1	1	1	1	0	0	1	1	1	1	60	1	1	40	0
1	66	56	169	1	1	0	0	0	1	2	2	0	1	1	0	0	1	1	0	1	1	1	0	1	1	0	1	60	0	1	9	1
1	60	70	172	1	1	0	0	0	0	1	2	0	0	0	0	1	0	1	1	1	0	0	1	0	1	0	1	80	1	1	32	1
1	66	53	169	1	1	0	1	0	0	0	2	0	1	1	0	1	1	0	1	1	0	0	0	1	1	0	0	30	1	1	3	1
0	62	55	163	1	0	0	0	0	0	4	2	0	0	0	1	1	1	1	1	1	1	1	1	1	1	1	1	5	1	4	39	0
1	68	65	163	1	1	0	0	0	1	4	3	0	0	0	0	1	1	1	0	0	0	0	1	1	1	1	1	70	1	1	38	0
1	74	48	160	1	1	1	0	0	0	3	2	0	0	0	0	0	0	1	0	0	0	0	0	1	1	1	1	70	1	2	17	1
0	73	38	153	1	0	0	0	0	0	2	3	0	0	0	0	1	1	0	1	1	1	0	0	1	1	1	1	10	1	2	27	1
1	66	87	177	1	1	1	1	0	0	2	1	0	1	1	0	0	1	1	0	0	0	0	1	1	1	0	1	70	1	1	11	1
0	51	65	155	1	0	0	0	0	0	4	3	0	0	1	0	1	0	1	1	1	1	0	0	1	1	0	1	30	1	2	24	1
0	45	57	163	1	0	0	0	0	0	4	3	0	0	0	0	1	1	1	1	0	1	1	0	1	1	1	1	70	1	2	40	0
0	77	61	155	2	0	0	1	0	0	3	2	0	1	0	0	1	1	1	0	1	0	0	0	0	1	0	1	40	1	2	32	1
0	79	45	149	1	1	0	1	0	1	4	3	0	1	0	0	0	1	0	1	1	0	0	0	1	1	0	1	80	0	2	2	1
1	33	78	166	1	0	1	0	0	0	4	2	0	0	0	1	1	1	1	0	1	0	1	1	1	1	0	1	30	1	3	40	0
1	57	67	166	1	1	1	1	0	0	2	2	0	0	0	1	1	1	0	1	0	0	0	1	1	1	1	1	30	0	1	8	1
1	64	65	166	1	0	0	0	0	0	2	1	0	0	1	0	0	0	0	0	0	1	1	1	1	1	1	1	80	1	3	22	1
0	45	58	151	1	0	0	0	0	0	4	1	0	0	0	0	1	1	1	0	1	1	1	1	1	1	1	1	30	1	3	40	0
0	49	51	156	1	0	0	1	0	1	4	3	0	0	0	0	1	1	1	1	1	1	0	1	1	1	1	1	50	0	1	42	0
1	73	79	174	1	1	1	1	0	0	1	0	0	0	1	0	1	0	1	0	0	1	0	0	1	1	1	1	5	1	2	40	0
1	71	53	170	1	1	0	0	0	0	2	3	0	0	0	0	1	1	1	1	1	1	1	0	1	1	0	1	10	1	2	6	1
1	64	54	161	1	1	1	0	0	1	2	3	1	0	0	0	1	0	0	1	0	1	1	1	1	1	1	1	30	0	4	31	1
1	61	72	167	1	1	0	1	0	0	2	1	1	0	1	0	0	1	1	0	0	1	0	0	1	1	1	1	80	1	1	14	1
1	61	45	149	1	1	1	0	0	0	4	3	0	0	0	0	1	0	1	1	0	1	0	0	1	1	1	1	80	1	2	20	1
1	75	62	169	1	0	1	1	0	0	2	1	0	0	1	0	1	1	1	0	1	1	0	0	1	1	0	0	60	1	4	10	1
1	55	65	178	1	1	0	1	0	0	4	3	0	0	1	0	1	1	0	1	1	1	0	0	1	1	0	0	60	1	4	6	1
0	49	60	158	1	0	0	0	0	0	2	0	0	0	0	1	1	1	1	1	1	1	1	1	1	1	1	1	30	1	1	40	0
0	82	51	152	1	0	0	1	0	0	2	0	0	0	0	0	1	1	0	1	1	1	0	0	1	1	1	1	30	1	3	26	1
1	44	76	169	0	1	1	0	0	0	4	3	1	0	1	1	1	1	0	0	0	1	1	0	1	1	1	1	40	0	4	10	1
1	64	60	167	1	1	1	0	0	0	2	2	0	0	0	0	1	1	1	1	1	1	1	0	0	0	1	1	80	0	4	6	1
1	61	72	170	1	1	0	1	0	0	4	2	1	0	1	1	1	1	1	0	0	1	0	1	0	1	0	0	80	0	1	5	1
1	55	73	174	1	1	1	0	0	0	4	3	0	0	1	0	1	1	0	1	1	0	0	0	1	0	0	0	30	1	2	23	1
1	59	57	166	3	1	1	0	0	0	3	2	0	0	0	0	1	1	1	1	0	1	0	0	1	1	1	1	10	0	3	2	1
1	68	58	161	1	1	0	1	0	1	2	2	1	0	0	1	1	1	1	1	1	1	0	1	1	0	1	1	70	0	1	8	1
0	56	43	150	1	0	0	0	0	0	2	1	1	0	1	1	1	0	0	1	0	0	0	0	0	1	0	0	60	1	2	12	1
0	37	56	168	1	0	0	0	0	1	2	0	1	0	1	0	1	1	0	0	0	1	0	0	1	1	0	1	80	1	1	18	1
0	57	67	160	1	0	0	0	0	0	4	3	0	0	0	0	1	1	0	1	1	1	1	0	1	1	1	1	5	1	1	40	0
0	51	58	157	1	0	0	0	0	0	4	2	1	1	1	1	1	0	1	1	0	1	0	0	1	1	0	1	50	1	2	29	1
1	59	53	159	2	1	1	0	0	0	2	2	0	1	1	0	0	0	1	0	0	0	0	0	1	0	0	0	70	1	1	1	1
1	54	72	172	1	1	1	0	0	0	2	2	0	0	1	0	1	1	1	1	0	0	0	0	1	1	0	0	50	1	1	11	1
0	64	43	155	1	0	0	0	0	0	4	3	0	0	0	0	1	1	1	1	1	1	1	0	1	1	1	1	60	1	2	39	0
1	65	49	167	1	1	1	1	1	0	2	2	1	0	1	0	1	0	1	1	0	1	1	1	1	1	1	1	50	0	1	7	1
1	63	72	177	1	1	1	0	0	0	1	3	1	0	0	1	0	1	1	0	1	0	0	0	1	1	1	1	70	1	1	23	1
1	46	98	176	1	1	0	0	0	0	3	2	0	0	1	0	1	1	1	0	1	1	1	0	1	1	0	0	30	1	3	38	0
1	57	61	170	1	1	1	0	0	0	1	2	0	0	1	0	0	0	1	1	1	1	1	0	1	1	1	1	30	1	1	20	1
1	48	82	166	1	1	1	1	0	0	1	3	1	0	1	0	0	1	1	0	0	0	0	1	1	1	1	1	60	1	3	23	1
1	67	85	173	1	1	1	0	0	0	1	0	0	0	0	0	1	1	1	1	1	1	0	1	1	1	0	1	80	1	2	39	0
1	44	71	170	1	1	1	0	0	0	2	2	0	0	1	0	1	1	1	1	1	1	1	1	1	1	1	1	40	1	2	40	0
0	74	55	154	1	0	0	1	0	0	4	2	0	1	1	1	1	0	1	0	1	1	0	0	1	1	0	0	30	1	2	3	1
0	72	48	153	1	0	0	1	0	0	2	0	0	0	0	0	1	1	1	1	1	1	1	0	1	1	0	1	40	1	2	40	0
0	75	53	157	1	0	0	1	0	0	1	2	0	1	1	1	1	1	0	0	1	0	0	0	1	1	1	1	30	1	2	11	1
0	43	56	167	1	0	0	0	0	0	2	2	1	0	1	0	1	1	0	1	1	0	0	0	1	1	0	1	30	1	3	40	0
1	66	71	164	1	1	0	1	0	1	2	2	0	0	1	1	1	1	1	1	1	0	1	0	1	1	1	1	80	0	1	5	1
1	54	69	180	1	1	1	0	0	0	3	1	1	0	0	0	1	1	1	1	0	1	1	1	1	1	1	0	80	0	3	32	1
0	70	49	153	2	0	0	0	0	0	1	2	0	0	1	0	1	0	1	1	0	1	0	1	1	1	1	1	35	1	1	8	1
1	64	61	168	1	1	1	1	0	0	4	3	0	0	0	1	0	0	1	0	0	0	1	0	1	1	0	1	50	0	1	10	1
1	58	68	175	2	1	0	1	0	1	2	1	0	0	0	0	1	1	1	0	0	1	0	1	1	1	0	1	70	0	1	15	1
1	76	68	155	2	1	1	0	0	0	4	3	0	1	0	0	1	1	1	0	0	0	1	0	1	1	0	1	30	1	2	8	1
1	72	53	165	2	1	1	1	0	0	2	2	0	0	1	0	1	1	1	1	0	1	0	1	1	1	0	0	30	1	1	3	1
1	59	60	170	1	1	1	0	1	0	2	2	1	0	0	1	0	1	1	1	1	1	1	0	1	1	1	1	70	0	1	12	1
0	61	53	165	2	0	0	0	0	0	3	2	0	1	1	0	1	0	1	0	0	1	0	0	1	1	1	1	40	1	3	40	0
1	65	52	166	2	1	1	1	0	0	2	3	0	0	0	0	0	1	0	0	0	0	0	1	1	1	1	1	70	0	1	3	1
1	61	51	167	1	1	1	1	0	0	4	3	0	0	0	0	1	1	1	1	1	1	1	0	1	1	0	0	60	0	1	2	1
0	45	54	155	1	0	0	1	0	0	2	2	0	0	0	1	1	1	1	1	1	1	1	0	1	1	1	1	30	1	2	37	0
1	63	76	167	1	1	1	0	0	1	4	2	1	1	0	0	1	1	0	1	1	1	0	1	1	1	0	1	80	0	4	19	1
1	65	60	163	1	1	0	1	0	1	4	2	0	0	0	0	1	1	1	1	1	1	0	1	1	1	1	1	70	0	1	15	1
1	64	70	170	2	1	0	1	0	0	2	2	0	0	0	1	1	0	1	1	1	1	1	0	1	1	1	1	20	1	3	40	0
0	47	52	154	1	0	0	1	0	0	2	0	1	0	0	0	1	1	1	1	1	1	1	0	1	1	0	0	20	1	3	40	0
1	64	74	167	1	1	1	1	0	0	2	2	0	0	0	1	1	0	1	1	0	0	0	1	0	1	0	0	50	0	1	8	1
1	44	65	167	1	1	1	0	0	0	2	2	0	0	1	1	1	1	0	0	0	1	0	0	1	1	0	0	60	1	1	10	1
1	38	62	170	2	1	1	0	0	0	4	2	0	0	0	0	1	1	1	1	0	1	0	0	1	1	0	0	50	0	4	32	1
1	58	72	176	1	1	0	0	0	0	4	2	0	0	0	0	1	1	1	1	0	0	0	0	1	1	0	1	70	1	3	31	1
0	50	54	153	1	0	0	1	1	0	4	0	0	0	0	0	0	1	1	1	1	0	0	1	1	1	0	1	5	0	1	31	1
1	55	55	165	1	1	0	1	0	0	2	3	0	0	0	1	1	1	1	1	0	0	1	0	0	1	1	1	50	1	1	5	1
1	68	57	168	1	1	0	0	0	1	2	2	0	0	0	0	1	1	1	1	1	1	1	0	1	0	1	1	60	0	1	32	1
1	58	75	169	1	0	0	0	1	0	1	2	0	0	0	0	1	1	0	0	1	0	1	0	1	1	1	1	30	0	1	25	1
0	42	57	159	1	0	0	0	1	0	3	2	0	0	1	0	1	0	1	1	1	1	0	1	1	1	0	1	30	1	2	40	0
1	69	83	171	2	1	1	0	0	0	2	3	0	0	1	0	1	1	1	0	1	1	1	0	1	1	1	1	50	0	3	34	1
0	66	45	149	1	0	0	0	0	0	2	2	1	0	1	0	1	0	1	1	0	0	0	0	1	1	1	1	1	1	3	40	0
0	58	70	157	1	0	0	0	0	0	1	2	0	0	1	0	1	1	1	1	1	0	0	0	1	1	0	1	30	1	3	27	1
0	50	67	162	1	0	0	1	0	0	4	2	0	0	0	1	1	1	1	1	1	1	0	0	1	1	0	1	70	1	2	38	0
1	64	66	165	1	1	0	0	0	0	4	2	0	0	1	0	1	1	1	0	1	1	1	0	1	1	0	1	25	0	1	31	1
1	66	68	170	1	0	0	0	0	0	1	2	0	0	1	1	1	1	1	1	0	0	0	0	1	1	1	1	60	1	2	28	1
1	43	77	173	1	0	0	0	0	0	4	3	0	1	1	0	1	0	1	1	0	0	0	0	1	1	0	1	50	1	2	33	1
1	68	51	170	1	1	0	0	1	0	1	0	0	1	1	0	1	1	1	0	0	1	1	1	1	1	1	1	30	1	4	38	0
0	72	51	157	2	0	0	1	0	0	2	2	0	1	1	0	1	1	1	0	0	1	0	0	1	1	1	1	30	1	2	5	1
1	50	73	185	1	1	0	0	0	0	4	3	0	0	0	0	1	0	1	1	1	0	1	0	1	1	1	1	40	0	4	30	1
0	71	45	150	1	0	0	1	0	0	2	0	0	0	1	1	1	1	1	0	1	0	1	1	1	1	1	1	40	1	2	40	0
1	71	52	155	1	0	0	1	0	1	2	2	0	0	0	1	0	1	1	0	0	1	0	1	1	1	0	1	50	1	1	8	1
1	53	80	170	1	1	1	0	0	0	3	2	0	0	0	0	0	0	1	1	0	1	0	0	0	1	0	1	50	1	2	31	1
1	69	71	172	1	1	1	1	0	1	1	2	0	0	1	1	1	0	1	0	0	1	0	1	1	1	1	1	70	0	1	4	1
0	57	62	160	1	0	0	0	0	0	1	2	0	0	0	0	1	0	1	1	0	1	0	1	1	1	0	0	60	1	3	15	1
0	55	57	155	3	0	0	1	0	0	1	3	0	0	1	1	1	0	1	1	1	1	1	0	1	1	0	1	40	1	2	14	1
1	57	67	168	1	0	1	1	0	0	4	3	0	0	1	0	1	1	1	1	1	1	1	0	1	1	1	1	5	1	2	40	0
0	58	67	156	1	0	0	0	0	0	1	2	0	0	1	0	1	1	1	1	1	1	1	1	1	1	0	1	10	1	2	38	0
1	68	57	167	2	1	0	0	0	1	2	2	1	1	1	0	0	0	1	0	0	0	0	1	0	1	1	1	50	1	2	3	1
1	51	60	166	1	1	1	0	0	1	2	1	0	0	0	0	1	1	1	1	0	1	1	0	1	0	0	1	80	0	1	12	1
0	49	77	158	1	1	0	1	0	0	2	3	0	0	0	1	1	0	1	1	1	1	1	0	1	1	1	1	30	1	2	18	1
0	43	53	157	1	0	0	0	0	0	4	2	0	1	0	0	0	0	1	1	0	1	0	1	1	1	0	1	50	1	2	12	1
1	72	48	159	2	1	0	1	0	0	2	3	0	1	0	1	0	1	1	0	0	0	0	0	0	1	0	0	60	1	3	4	1
1	69	68	174	1	1	0	0	0	1	2	2	0	1	0	0	1	1	1	1	0	0	0	1	0	1	1	1	80	0	1	19	1
0	71	63	156	1	0	0	0	0	0	1	2	0	0	0	0	1	0	1	0	0	1	0	0	1	1	1	1	5	1	1	28	1
1	67	59	163	1	1	0	0	0	0	2	2	1	0	0	0	1	1	1	1	0	1	1	0	1	1	0	1	30	0	1	7	1
1	74	45	166	1	0	0	1	0	0	2	1	0	0	0	1	0	1	1	1	0	1	1	0	1	0	1	1	50	1	2	38	0
0	55	65	163	2	0	0	0	0	0	0	3	0	0	1	0	0	0	1	1	1	0	0	0	0	1	0	1	35	1	2	12	1
0	78	78	165	2	0	0	0	0	0	2	2	0	1	0	0	0	0	1	0	0	0	0	1	1	1	1	1	40	1	4	15	1
1	59	52	167	1	1	1	0	0	0	2	0	0	1	0	0	1	1	1	1	1	1	1	0	1	1	1	1	30	0	1	24	1
1	67	66	178	1	1	0	1	0	0	1	0	0	0	0	0	1	1	1	1	0	1	1	0	1	1	1	1	30	1	3	34	1
0	54	59	155	1	0	0	0	0	0	2	3	0	0	0	0	1	1	1	1	1	1	0	0	1	1	0	1	70	0	1	21	1
0	56	72	157	1	0	0	1	0	0	2	2	0	0	1	1	1	1	1	1	1	1	1	0	1	1	1	1	10	1	2	39	0
1	53	68	180	1	1	0	0	0	0	4	3	0	0	1	0	1	1	1	1	0	1	0	0	1	1	1	1	60	1	4	4	1
1	75	75	174	1	0	0	1	0	0	2	2	0	1	1	0	1	1	1	0	0	0	0	1	1	0	1	1	40	0	1	5	1
1	56	82	176	2	1	1	1	0	0	1	2	0	1	0	0	1	1	1	0	1	0	0	0	0	1	0	1	50	1	2	15	1
1	64	60	167	1	1	0	0	0	0	1	2	0	0	1	0	0	1	1	0	0	1	0	1	1	1	0	0	70	0	1	3	1
1	73	69	168	1	0	0	1	0	1	4	1	0	0	0	0	1	1	0	1	0	0	1	1	1	0	1	1	80	1	4	12	1
1	66	64	176	1	1	1	0	0	1	1	3	1	0	0	0	0	1	1	0	1	1	1	1	1	1	0	1	90	1	4	20	1
0	69	54	158	1	0	0	0	0	0	1	2	0	0	1	0	1	1	1	1	0	1	0	0	1	1	0	1	10	1	2	12	1
1	59	60	160	1	1	1	0	0	1	2	3	0	0	0	0	1	1	0	1	0	0	1	0	1	0	1	1	70	0	1	11	1
1	64	69	176	1	1	0	1	0	1	2	0	1	0	0	0	1	1	1	0	1	1	1	1	1	0	1	1	50	0	4	37	0
1	53	88	172	2	1	1	1	0	1	4	3	0	0	1	0	1	1	1	1	1	0	0	0	1	0	0	1	60	0	1	11	1
1	74	62	169	1	1	1	1	0	1	2	3	0	0	0	0	0	0	1	0	0	1	0	1	1	1	1	1	70	0	4	9	1
0	65	57	157	2	0	0	1	0	0	1	3	0	0	0	0	1	1	1	1	1	1	0	0	1	1	0	1	30	1	2	40	0
1	74	69	175	2	0	0	1	0	0	4	3	0	0	0	0	1	1	1	0	1	1	0	0	1	1	1	1	70	0	1	10	1
0	66	59	158	1	0	0	0	0	0	4	2	1	0	0	0	1	1	1	1	1	0	0	0	1	1	0	0	70	1	3	29	1
1	50	64	168	1	0	0	0	0	0	2	0	0	0	1	0	1	1	1	1	1	1	1	0	1	1	1	1	30	1	3	39	0
1	65	87	164	3	1	1	1	0	0	2	2	0	0	1	0	1	1	1	1	1	1	0	1	1	0	1	1	40	0	4	6	1
0	56	66	155	1	0	0	0	0	0	4	3	0	0	0	1	1	1	1	1	1	0	1	0	1	1	0	0	8	1	2	37	0
1	66	64	170	2	1	1	0	0	0	3	3	0	0	0	0	1	0	1	1	0	1	0	0	1	0	0	1	25	0	1	14	1
1	68	73	170	1	1	1	1	0	0	2	2	0	0	0	0	1	1	1	1	0	1	1	1	1	1	0	1	70	1	2	21	1
0	60	62	160	1	0	0	0	0	0	1	2	0	0	1	0	1	1	1	1	1	1	1	1	1	0	1	1	50	1	3	17	1
1	71	60	165	1	1	0	0	0	0	4	2	0	0	1	0	0	1	1	0	0	0	1	1	0	1	1	1	70	1	1	3	1
0	62	64	160	1	0	0	1	0	0	1	0	0	0	0	0	1	1	1	1	1	1	1	1	1	1	0	1	80	1	3	16	1
0	68	60	158	1	0	0	1	0	0	2	2	0	0	1	1	1	1	1	1	1	1	1	0	1	1	1	1	30	1	2	13	1
1	81	56	164	1	1	0	1	0	0	2	2	0	0	0	0	1	1	1	1	0	1	0	1	1	1	0	1	10	1	2	6	1
1	70	51	165	2	1	1	1	0	0	4	3	0	0	0	1	1	1	1	0	1	0	1	0	1	1	0	1	80	0	1	19	1
1	65	72	167	1	1	1	1	0	0	1	2	0	0	0	0	1	1	0	1	0	0	0	1	1	1	1	1	50	1	1	17	1
0	59	66	153	1	0	0	0	1	1	4	3	0	1	1	1	0	1	1	1	1	0	0	0	1	0	0	0	50	1	2	26	0
0	56	63	157	1	0	0	0	0	0	2	3	0	0	1	1	1	1	1	1	0	0	0	0	1	1	0	0	20	1	3	36	0
1	55	59	157	1	1	0	0	0	0	2	2	1	0	1	0	1	1	1	1	1	1	1	1	1	1	1	0	10	0	4	40	0
1	52	61	173	1	1	1	0	0	0	1	2	0	1	0	0	1	1	1	1	0	0	1	0	1	0	0	1	40	1	1	17	1
1	60	54	166	1	1	0	0	0	1	4	2	0	1	1	0	0	0	1	0	0	0	0	1	1	1	0	1	80	0	1	2	1
0	56	56	158	1	0	0	0	0	0	1	3	0	0	1	0	0	1	1	1	1	0	0	0	0	1	0	0	40	1	1	40	0
1	54	60	165	3	1	0	1	0	0	1	2	0	0	1	1	0	1	1	0	1	0	1	0	1	0	1	1	30	1	3	15	1
1	58	65	167	1	1	0	0	0	1	4	2	1	0	1	0	0	1	1	1	0	1	1	1	1	1	1	1	80	0	1	31	1
1	62	79	177	2	0	0	0	0	0	4	1	0	0	1	0	1	1	1	1	0	1	1	0	1	1	1	1	40	1	1	19	1
0	48	84	164	1	0	0	0	0	0	1	2	0	0	0	1	1	1	1	1	0	0	0	0	1	1	1	0	60	1	3	15	1
0	57	55	156	1	0	0	0	0	0	4	3	0	0	0	0	1	1	1	1	0	1	0	1	1	1	0	1	80	1	1	23	1
0	55	66	157	1	0	0	0	1	1	3	2	0	0	0	0	1	1	1	1	1	0	0	0	1	1	0	1	20	1	3	39	0
0	57	64	157	1	0	0	0	0	1	4	2	0	0	0	0	1	1	1	1	1	1	0	1	1	1	0	1	60	0	1	20	1
0	78	61	155	1	0	0	1	0	0	1	2	0	0	0	0	1	1	0	1	1	0	0	0	1	1	1	1	10	0	3	12	1
1	65	62	160	1	0	1	0	0	0	4	3	0	0	1	0	1	1	1	0	0	1	1	0	1	1	1	1	75	0	1	22	1
1	79	80	174	1	0	0	1	0	0	2	3	0	0	0	0	1	1	0	1	0	1	0	0	1	1	1	1	40	1	2	5	1
0	35	50	152	2	0	0	0	0	0	3	3	0	0	1	1	0	1	1	0	0	0	0	0	1	0	0	0	60	1	2	36	0
0	56	74	165	2	0	0	1	0	0	3	3	0	0	0	0	1	1	1	1	0	0	0	0	0	1	0	0	10	1	3	18	1
1	61	52	164	1	1	1	0	0	0	3	3	0	0	1	0	1	1	1	1	1	1	1	0	1	1	1	0	50	0	1	7	1
0	54	55	154	1	0	0	0	0	0	3	2	0	0	1	0	1	1	1	1	1	0	1	1	1	1	0	1	40	1	3	30	1
1	61	53	164	1	1	1	0	0	0	4	3	0	0	0	1	1	1	1	1	1	1	1	0	1	1	1	0	80	1	1	16	1
1	41	82	183	1	0	1	0	0	0	2	0	1	0	0	0	1	1	1	1	1	1	0	1	1	1	1	1	40	1	1	38	0
1	62	64	171	1	1	1	0	0	1	4	3	0	0	0	0	1	1	1	1	0	1	0	1	1	0	1	1	60	0	3	5	1
1	65	62	166	1	0	0	0	0	0	2	3	0	0	1	0	1	1	1	1	0	1	0	0	1	0	0	0	70	1	3	16	1
0	61	73	160	0	0	0	1	0	0	2	2	0	0	1	1	1	1	1	1	1	1	0	0	1	1	1	1	30	1	2	10	1
1	72	71	164	2	0	0	1	0	0	3	2	0	0	1	0	0	1	1	0	0	0	0	0	1	1	1	1	25	1	1	9	1
0	70	71	154	2	0	0	1	0	0	3	2	0	0	1	0	1	1	1	1	1	0	0	0	1	1	1	1	30	1	2	11	1
1	58	67	172	1	1	0	0	0	0	2	2	1	0	1	1	0	1	1	0	0	0	0	0	1	1	1	1	60	1	4	40	0
1	58	55	165	2	1	1	0	0	1	2	2	0	0	1	0	1	1	1	1	0	1	0	1	1	0	1	1	70	1	1	8	1
1	67	75	174	1	1	0	0	1	1	4	2	0	0	0	0	1	1	1	0	0	0	1	0	1	0	0	1	70	0	4	5	1
1	38	66	167	2	1	0	0	0	0	1	3	0	0	1	1	1	1	1	1	1	1	1	1	1	1	1	1	10	1	1	20	1
0	55	52	163	2	0	0	1	0	0	3	0	0	0	0	0	1	1	1	0	0	1	0	1	1	0	1	1	50	0	4	15	1
0	63	66	162	2	0	0	1	0	0	1	2	0	0	1	1	1	1	0	1	0	1	0	0	1	1	0	1	50	1	1	4	1
0	60	49	152	1	0	0	0	0	0	1	2	0	0	0	1	1	1	1	0	1	0	0	0	1	1	1	0	10	1	1	8	1
1	65	61	171	2	1	1	0	0	0	3	2	1	0	0	1	1	1	1	1	1	0	0	0	1	1	1	1	70	1	1	17	1
1	69	62	175	2	0	1	0	0	0	2	0	0	0	1	0	1	1	1	1	1	1	1	1	1	0	1	1	60	1	3	4	1
1	59	82.5	179	1	1	1	1	0	0	4	0	0	0	0	0	1	1	1	1	0	1	0	1	1	1	1	0	10	0	4	12	1
1	65	76	175	2	1	1	1	1	0	2	3	0	0	0	0	0	1	1	0	0	0	0	1	1	0	0	1	80	0	1	5	1
1	85	76	165	1	1	0	0	0	0	1	0	0	0	0	0	1	1	0	0	1	1	0	1	1	1	1	1	30	0	1	2	1
0	71	52	155	1	0	0	0	0	0	1	1	0	1	1	1	1	1	1	1	0	0	0	0	1	1	0	0	5	1	2	37	0
1	58	64	170	2	1	0	1	0	1	4	2	0	0	1	0	0	1	0	0	1	1	0	0	1	1	1	1	20	0	1	6	1
0	57	49	150	1	0	0	1	0	0	1	0	0	0	0	0	1	1	1	1	1	1	0	1	1	1	1	0	15	0	1	31	1
1	55	50	168	1	1	1	1	1	0	2	1	0	0	1	0	1	1	1	1	0	1	1	1	1	1	0	1	60	1	4	40	0
1	61	68	166	1	1	0	0	0	0	2	3	1	0	0	0	1	0	1	1	1	1	0	0	1	1	0	1	40	0	1	15	1
0	58	69	165	1	0	0	1	1	0	2	3	0	0	1	1	1	1	1	1	0	1	0	0	1	1	1	0	10	1	2	7	1
0	58	73	154	1	0	0	0	0	0	4	3	0	0	1	1	0	0	1	0	0	0	0	0	1	1	0	1	40	1	2	4	1
0	50	65	160	1	0	0	0	0	0	1	2	0	0	1	0	0	0	1	1	0	0	0	0	1	1	1	0	20	0	1	10	1
0	37	76	166	1	0	0	0	0	0	1	2	0	1	0	0	1	1	1	1	1	1	0	0	1	1	1	1	30	1	3	15	1
0	47	51	157	1	0	0	0	0	0	2	3	0	0	1	0	1	1	1	1	0	1	1	1	1	1	0	1	50	1	2	31	1
1	66	69	171	1	1	1	1	0	1	3	2	0	1	0	0	1	1	1	0	0	1	1	0	1	1	1	1	50	0	1	25	1
1	55	71	171	2	1	1	1	0	1	3	2	0	0	0	0	1	0	1	1	0	1	0	0	1	0	1	1	30	1	3	10	1
1	37	79	175	1	1	1	0	0	0	2	3	0	0	1	0	1	1	1	0	0	0	0	0	1	1	0	1	70	0	1	6	1
1	40	60	169	1	1	1	0	0	0	4	3	0	0	1	1	0	0	1	0	0	0	0	0	1	1	1	0	40	1	2	5	1
1	45	73	173	1	1	1	0	0	1	1	2	1	0	1	0	0	1	1	1	1	1	1	1	1	1	1	1	50	0	1	13	1
1	65	58	170	1	1	0	1	0	1	3	2	0	0	0	0	0	0	1	0	0	1	0	0	1	1	0	1	60	0	1	6	1
1	57	171	83	1	1	0	0	0	0	2	2	0	0	1	0	0	0	1	0	0	1	0	0	1	1	0	1	40	0	1	5	1
1	73	56	168	2	1	1	1	0	1	1	2	0	0	0	0	1	0	1	0	1	1	0	0	1	1	1	1	80	0	1	8	1
1	53	59	155	1	0	0	1	0	0	1	2	1	0	0	1	1	1	1	1	1	1	0	0	1	1	1	1	30	0	1	25	1
0	52	90	169	2	0	0	0	0	0	2	0	0	0	0	1	1	1	1	1	1	1	0	1	1	1	1	1	20	1	2	39	0
1	67	56	158	1	0	0	0	0	1	2	0	0	0	1	1	1	1	1	1	0	0	0	0	1	1	1	1	40	1	2	12	1
0	47	61	156	1	0	0	0	0	0	1	0	0	0	0	0	1	1	1	1	1	1	1	0	1	1	1	1	50	1	1	15	1
0	67	54	163	1	0	0	1	0	0	4	3	0	0	1	1	1	1	1	0	0	1	0	0	1	1	0	1	30	1	2	18	1
0	67	50	150	1	0	0	1	0	0	0	2	1	0	0	0	1	1	1	1	0	1	0	1	1	1	1	1	50	0	4	40	0
1	62	66	175	1	1	1	1	0	0	3	1	0	0	1	0	1	1	1	1	1	1	0	0	1	1	0	1	90	1	3	13	1
1	66	50	158	1	1	0	0	0	1	2	2	0	0	0	0	0	0	1	0	0	1	1	0	1	0	1	1	80	1	1	10	1
1	63	65	171	1	0	0	0	0	0	4	0	0	0	1	0	1	1	1	1	0	0	0	0	1	1	0	0	60	1	1	6	1
1	75	50	175	1	0	0	0	0	1	4	2	0	0	0	0	1	1	1	1	0	0	0	0	1	0	1	1	10	0	1	40	0
1	40	77	172	2	1	1	0	0	1	1	2	1	1	1	1	0	0	1	0	1	0	1	1	1	0	1	0	20	0	1	4	1
1	65	68	170	1	0	0	0	0	0	3	2	0	0	1	1	1	1	1	1	1	1	1	0	1	1	0	1	80	1	3	6	1
1	51	62	175	1	1	0	0	0	0	4	3	0	0	0	0	1	1	1	1	0	0	1	0	1	1	0	1	40	1	2	11	1
1	43	73	170	1	1	1	0	0	0	1	3	0	0	1	1	0	1	1	0	0	0	0	0	0	1	1	0	10	1	3	10	1
1	49	52	160	1	1	0	0	0	0	4	3	0	1	1	1	1	1	0	1	0	1	0	0	1	1	1	0	80	1	3	36	0
0	49	56	150	2	0	0	0	0	0	4	2	0	1	1	0	0	0	1	1	0	0	0	0	1	1	0	1	50	1	1	6	1
0	54	50	162	2	0	0	0	0	0	4	2	0	0	1	1	1	1	0	1	0	1	0	0	1	1	0	1	30	1	2	3	1
1	51	50	161	2	1	0	0	0	0	2	0	0	0	1	0	1	1	1	0	0	0	0	0	1	1	0	0	40	1	1	39	0
1	37	60	168	1	1	1	0	0	0	1	3	0	0	0	0	1	1	1	1	1	0	1	0	1	1	0	1	1	1	3	39	0
1	52	83	170	1	1	0	1	0	0	2	0	0	0	0	1	1	1	1	0	0	1	1	0	1	1	0	1	40	0	4	39	0
1	68	60	160	1	1	1	1	0	0	1	3	0	0	1	1	1	1	1	0	0	1	1	1	1	1	0	1	60	1	3	30	1
1	40	62	170	1	1	1	0	0	0	2	3	0	0	0	0	1	0	1	1	0	1	0	0	1	1	0	1	10	0	1	39	0
1	61	55	170	1	1	1	0	1	0	1	3	0	0	1	0	1	0	1	0	0	1	1	0	1	1	0	1	50	1	1	4	1
1	70	71	167	1	1	1	0	0	0	2	2	0	0	1	0	1	1	0	0	1	1	0	0	1	1	0	0	30	0	4	39	0
1	49	52	161	2	1	0	0	0	0	2	3	0	0	1	1	1	1	1	1	0	1	0	0	1	1	0	1	60	1	2	39	0
1	36	60	153	1	0	0	0	0	0	1	2	0	0	0	0	1	1	1	1	1	1	1	0	1	1	1	1	10	1	3	40	0
1	71	66	166	1	1	0	1	0	0	2	2	0	0	1	1	0	1	1	0	0	1	0	0	1	1	0	0	60	1	4	10	1
0	56	65	158	1	0	0	0	0	0	3	2	0	1	0	1	1	1	1	1	1	0	0	0	1	1	0	0	70	0	1	30	1
0	61	42	146	1	0	0	0	0	0	3	2	0	1	1	0	0	0	0	1	0	0	0	1	1	0	0	0	60	1	2	5	1
0	83	50	161	1	1	0	0	0	0	4	2	0	0	0	0	1	1	1	0	1	0	0	0	0	1	0	0	80	1	2	7	1
0	59	48	156	1	1	0	0	0	0	1	3	0	0	1	0	1	1	1	1	0	0	0	0	1	1	0	0	35	0	1	4	1
1	72	70	171	1	1	1	1	0	0	1	2	1	0	1	0	0	0	1	0	0	0	1	0	1	1	0	1	30	1	4	31	0
1	68	63	172	1	1	0	0	0	0	3	2	1	0	0	0	1	1	0	1	0	1	0	1	1	0	1	1	70	0	1	5	1
1	39	74	173	1	0	0	0	0	0	2	3	0	0	1	0	1	1	1	1	0	1	0	0	1	0	1	1	40	1	3	40	0
1	53	81	173	2	0	0	0	0	0	2	2	0	0	1	0	1	1	0	1	0	0	0	0	1	1	0	1	30	1	1	10	1
0	46	66	155	1	1	0	0	0	0	4	3	0	0	0	0	1	0	1	1	0	1	1	0	1	1	1	1	10	1	1	17	1
0	44	51	160	1	0	0	0	1	0	1	2	0	0	0	0	1	1	1	1	0	1	0	1	1	1	0	1	15	1	3	18	1
1	56	66	172	2	1	0	0	0	0	4	3	0	0	0	0	0	0	1	0	0	1	0	1	0	1	0	0	40	0	1	5	1
1	83	58	165	2	1	1	0	0	0	2	0	0	0	1	0	0	1	0	0	1	0	1	0	0	1	0	0	50	1	2	19	1
1	61	64	175	2	1	1	0	0	0	0	3	0	0	1	1	0	1	1	1	1	1	0	1	1	1	1	1	10	1	3	12	1
0	46	68	157	1	0	0	1	0	0	1	0	0	0	1	1	0	1	0	1	1	1	1	0	1	1	0	1	30	1	3	39	0
1	64	77	171	2	1	1	1	0	0	2	2	0	0	0	1	1	1	1	1	1	1	1	0	1	1	1	1	30	1	1	12	1
1	52	87	183	1	1	1	0	0	0	1	3	0	0	0	0	1	1	1	1	0	1	1	0	1	1	0	1	40	0	4	40	0
1	56	50	156	1	1	0	0	0	0	3	3	0	0	0	0	1	1	1	0	0	1	0	0	1	1	0	0	80	0	1	14	1
0	53	70	155	1	0	0	0	0	0	2	2	0	1	1	1	1	1	1	1	0	0	0	0	0	1	1	0	50	1	1	7	1
1	64	63	165	1	1	1	1	0	0	4	2	0	0	1	0	1	1	1	0	0	1	0	1	1	1	0	1	70	0	1	5	1
1	58	64.2	176	1	1	1	1	1	0	2	0	0	1	0	0	1	1	1	1	1	1	0	0	1	1	0	1	40	1	1	9	1
1	48	68	169	1	1	0	0	0	0	1	2	0	0	1	0	0	0	1	0	0	1	0	0	1	1	1	0	80	0	1	4	1
0	45	50	165	1	0	0	0	0	0	3	1	0	0	0	0	1	1	1	1	1	1	1	0	1	1	0	0	40	1	3	33	1
1	49	66	165	2	1	0	0	0	0	2	2	0	0	1	0	0	1	1	1	1	0	1	1	1	1	1	1	50	1	3	19	1
1	61	70	171	1	1	0	0	0	1	4	2	0	0	0	0	0	0	0	0	0	0	0	0	1	0	0	1	60	1	1	4	1
1	74	57	163	1	1	1	0	0	1	4	3	0	0	1	0	1	1	0	0	0	0	0	1	1	0	1	1	50	0	4	5	1
0	56	55	152	1	0	0	0	0	0	4	2	0	0	0	0	1	0	1	1	0	1	0	1	1	1	1	1	70	1	4	40	0
1	44	81	167	1	1	1	0	0	0	4	2	0	0	0	0	1	1	1	0	1	1	1	0	1	1	1	1	40	1	2	31	1
0	44	53	160	1	0	0	0	0	0	4	3	0	0	0	0	1	0	0	1	1	1	0	0	1	1	0	1	70	1	3	40	0
1	71	55	166	1	1	1	0	0	1	4	1	1	0	0	1	1	1	1	1	1	0	1	0	1	0	1	1	50	0	4	38	0
0	72	47	156	1	0	0	1	0	0	4	2	0	0	0	0	1	1	1	1	0	0	1	1	1	1	1	1	10	0	1	16	1
0	62	63	154	1	0	0	1	0	0	2	3	0	0	1	1	1	1	1	1	1	1	0	0	1	1	1	1	20	0	3	18	1
1	66	50	160	1	1	1	0	0	0	3	2	0	1	1	0	0	1	1	0	0	1	0	1	1	1	1	1	60	1	3	26	1
0	50	61	156	1	0	0	0	0	0	4	3	0	0	0	0	1	1	1	1	0	1	1	0	1	1	1	1	30	1	2	40	0
1	71	62	180	1	1	1	1	0	1	2	2	1	0	1	0	1	1	1	1	0	1	1	0	1	1	1	1	70	0	4	40	0
0	60	50	150	1	0	0	0	0	0	1	2	0	0	0	0	1	1	1	1	1	0	1	0	1	1	0	1	60	1	2	36	0
0	75	58	159	2	0	0	1	0	0	4	3	0	1	1	1	1	0	1	0	0	0	0	0	1	1	1	1	40	1	2	2	1
0	52	53	155	1	0	0	0	0	0	2	2	0	1	1	1	1	1	1	1	1	0	0	0	1	1	0	0	50	1	2	18	1
0	38	54	168	1	0	0	0	0	0	3	2	0	1	0	0	1	1	1	1	0	1	0	0	1	1	0	0	60	1	2	4	1
1	67	50	169	1	1	1	0	0	0	2	3	0	0	1	0	1	1	1	1	1	1	1	0	1	1	1	0	40	0	1	10	1
1	68	51	168	1	0	0	0	0	0	1	3	0	0	0	0	1	1	1	1	0	1	0	1	1	1	0	1	10	1	2	40	0
0	51	59	156	2	0	0	0	0	0	3	2	0	0	1	1	1	1	1	1	0	0	0	0	1	1	0	1	50	1	2	20	1
1	55	68	169	2	1	1	1	0	0	2	2	0	0	1	0	1	1	1	1	0	1	1	1	1	1	1	0	10	1	1	15	1
1	52	74	172	1	0	0	0	0	0	1	3	0	0	1	0	1	1	1	1	1	1	0	1	1	1	0	1	60	1	3	23	1
0	38	54	161	1	0	0	0	0	0	4	3	0	0	0	1	0	1	1	1	0	0	1	0	1	1	1	1	30	1	2	19	1
0	75	50	155	1	0	0	1	0	0	3	3	0	1	1	1	0	0	1	0	0	1	0	1	1	1	1	1	30	1	2	37	0
0	62	67	160	2	0	0	0	0	0	2	2	0	0	0	1	1	1	0	1	1	1	1	1	1	1	0	1	40	1	2	40	0
1	72	61	175	2	1	1	1	0	1	2	2	0	0	1	0	1	1	0	1	0	1	1	0	1	1	1	1	40	0	1	13	1
1	60	59	162	1	1	1	1	0	1	4	2	0	0	0	0	0	1	1	1	0	0	1	1	1	1	1	1	80	0	1	9	1
0	56	64	156	1	0	0	0	0	0	1	3	0	0	1	0	1	1	1	1	1	1	1	0	1	1	1	1	5	1	2	19	1
1	67	63	176	1	1	1	0	0	0	1	0	0	0	0	0	1	1	1	1	1	1	1	0	1	1	1	1	90	1	2	17	1
1	52	71	175	1	1	0	0	0	0	2	3	0	0	0	1	1	0	1	0	1	1	1	0	1	0	0	0	50	0	4	33	1
1	67	67	163	1	1	1	0	0	1	2	2	0	1	0	0	1	0	1	0	0	1	1	1	1	1	1	1	60	0	1	15	1
1	51	64	164	2	1	1	0	0	0	3	2	0	0	0	1	0	1	1	0	1	1	1	1	1	1	1	1	5	1	1	38	0
1	57	93	171	1	1	1	0	0	1	4	3	1	0	0	0	1	1	1	1	0	0	1	1	1	1	1	1	80	0	1	35	0
1	45	67	168	2	1	1	0	0	1	2	2	0	0	0	1	1	1	1	1	1	0	0	0	1	1	1	1	10	0	1	7	1
1	58	75	172	1	1	1	0	0	0	1	3	0	0	0	1	0	0	1	0	0	1	0	0	1	0	0	1	30	1	3	39	0
1	67	48	168	2	0	0	0	0	0	4	3	0	0	1	0	1	1	0	1	0	1	0	0	1	1	0	0	60	0	1	5	1
1	67	51	166	1	1	0	0	0	0	4	3	0	1	1	0	0	0	1	0	0	0	0	0	0	1	0	1	50	1	2	8	1
1	69	63	174	1	1	1	1	0	0	4	2	0	0	0	1	0	0	1	0	0	1	0	1	1	1	1	0	60	0	1	5	1
1	45	62	172	2	1	1	0	0	0	2	2	0	0	0	1	1	1	1	1	1	0	1	1	1	1	1	1	50	1	1	10	1
1	56	61	164	1	0	1	0	0	0	4	2	0	0	0	0	1	1	1	1	1	1	1	1	1	1	0	1	60	1	3	12	1
0	51	62	153	1	0	0	0	0	0	4	3	0	0	1	0	1	1	1	1	1	0	0	0	1	1	0	1	20	1	3	30	1
0	72	36	148	2	0	0	0	0	0	4	3	0	0	0	0	1	1	1	1	1	0	0	0	1	1	0	1	5	1	2	5	1
1	66	68	178	2	0	0	0	0	0	1	2	0	1	1	1	1	1	1	1	1	1	1	0	1	1	1	1	75	0	1	11	1
